# Supplementary material for: Deep Learning and Atlas-Based MRI Segmentation Enable Longitudinal Characterization of Healthy Mouse Brain
Source: J Imaging. 2025 Nov 19;11(11):418. doi: 10.3390/jimaging11110418 (PMC12653442; doi:10.3390/jimaging11110418)
Supplement: Supplementary file 1 [file jimaging-11-00418-s001.zip]

Archive with 2 entries (2 files):
- Micotti_supplementary_figures.pdf
- Micotti_Table_S1.pdf
